# Supplementary material for: Beyond co-localization: inferring spatial interactions between sub-cellular structures from microscopy images
Source: BMC Bioinformatics. 2010 Jul 7;11:372. doi: 10.1186/1471-2105-11-372 (PMC2919515; doi:10.1186/1471-2105-11-372)
Supplement: Additional file 1 — MATLAB source code. ZIP archive containing the MATLAB source code for potentials, likelihood functions, and statistical tests, as well as sample scripts and sample data at the time of writing. [file 1471-2105-11-372-S1.ZIP]

Archive with 28 entries (25 files):
- Bundle/
- Bundle/AssuncaoHypotest.m
- __MACOSX/
- __MACOSX/Bundle/
- __MACOSX/Bundle/._AssuncaoHypotest.m
- Bundle/f_hermquist.m
- __MACOSX/Bundle/._f_hermquist.m
- Bundle/f_linear.m
- __MACOSX/Bundle/._f_linear.m
- Bundle/f_linear_no_pl.m
- __MACOSX/Bundle/._f_linear_no_pl.m
- Bundle/f_piecewiselinear.m
- __MACOSX/Bundle/._f_piecewiselinear.m
- Bundle/f_plummer.m
- __MACOSX/Bundle/._f_plummer.m
- Bundle/f_step.m
- __MACOSX/Bundle/._f_step.m
- Bundle/negloglik.m
- __MACOSX/Bundle/._negloglik.m
- Bundle/NPTest.m
- __MACOSX/Bundle/._NPTest.m
- Bundle/p_of_d.m
- __MACOSX/Bundle/._p_of_d.m
- Bundle/pooled_negloglik.m
- __MACOSX/Bundle/._pooled_negloglik.m
- Bundle/SampleDists_TS1.mat
- Bundle/SingleCellFit.m
- __MACOSX/Bundle/._SingleCellFit.m
