# Supplementary material for: Beyond co-localization: inferring spatial interactions between sub-cellular structures from microscopy images
Source: BMC Bioinformatics. 2010 Jul 7;11:372. doi: 10.1186/1471-2105-11-372 (PMC2919515; doi:10.1186/1471-2105-11-372)
Supplement: Additional file 1 — MATLAB source code. ZIP archive containing the MATLAB source code for potentials, likelihood functions, and statistical tests, as well as sample scripts and sample data at the time of writing. [file 1471-2105-11-372-S1.ZIP › Bundle/AssuncaoHypotest.m]

foldername = '../Data/VirusDistances/';
Filenames = namesInFolder(foldername,'TS1');


M = 1000;
Nfiles = length(Filenames);
p = zeros(Nfiles,1);


% WITH THIS I USE THE SAME BINNING FOR ALL CELLS
%r = [-inf, linspace(0,20,21), inf];

%%
for iF = 1:length(Filenames)
%for iF = 132:132

    iF
    % load data
    load(Filenames{iF});
    N = length(D);

    % generate CDF
    dd = diff(d);
    Q = cumsum(q(1:end-1).*dd);
    dQ = d;
    [Q,ind_unique,foo] = unique(Q,'first');
    ind_unique = sort(ind_unique);
    dQ = dQ(ind_unique);

    % WITH THIS I USE A BINNING ADAPTED TO THE q(d)
    r = [linspace(min(d),max(d),21)];
    
    
    %---
    % repeat M times: Distances and sufficient statistics under H_0
    TM = zeros(2*M,length(r)-1);
    for iM = 1:(2*M)

        % sample N distances from q(d)
        u = rand(N,1);
        d_s = interp1(Q,dQ,u);

        % compute T_k's and store
        T = histc(d_s,r);
        T = T(1:end-1);

        % store
        TM(iM,:) = T;

    end
    TM1 = TM(1:M,:);
    TM2 = TM(M+1:end,:);

    %---
    % compute statistics of statistics under H_0
    meanT = mean(TM1);
    varT = var(TM1);
    covT = cov(TM1);
    invCovT = inv(covT);

    % compute score
    U = zeros(M+1,1);
    for iM = 1:M

        % contrast
        dT = meanT-TM2(iM,:);
        % score
        U(iM) = dT*invCovT*dT';

    end

    %---
    % contrast and score of measurement
    Tm = histc(D,r)';
    Tm = Tm(1:end-1);
    dTm = meanT-Tm;
    Um = dTm*invCovT*dTm';

    % rank measurement score in scores under H_0
    U(end) = Um;
    [Us,ind] = sort(U,'descend');
    ind2 = find(ind == M+1);
    p(iF) = ind2/(M+1);
    p(iF)

    %---
    % figure(1);
    % hist(U,100);
    %
    % indFreak = find(U>60);
    % figure(2);clf;
    % for i = 1:11
    %     plot(TM2(:,i),TM2(:,i+1),'b.');
    %     hold on;
    %     plot(TM2(indFreak,i),TM2(indFreak,i+1),'r.');
    %     hold off;
    %     waitforbuttonpress;
    % end

end
%% 

% store output
