# Supplementary material for: Beyond co-localization: inferring spatial interactions between sub-cellular structures from microscopy images
Source: BMC Bioinformatics. 2010 Jul 7;11:372. doi: 10.1186/1471-2105-11-372 (PMC2919515; doi:10.1186/1471-2105-11-372)
Supplement: Additional file 1 — MATLAB source code. ZIP archive containing the MATLAB source code for potentials, likelihood functions, and statistical tests, as well as sample scripts and sample data at the time of writing. [file 1471-2105-11-372-S1.ZIP › Bundle/f_piecewiselinear.m]

% f_piecewiselinear: shape of the piece-wise linear potential
%
% IN:   d:      (scaled) distance
%       nknots: number of knots to be used
%
% OUT:  f:      shape function sampled at d
%
% This function can not be used like the other potential shapes. Note that
% the support is hard coded (-5 to 95)
%
% Jo Helmuth (jo.helmuth@inf.ethz.ch), MOSAIC Group, ETHZ
%

function f = f_piecewiselinear(d,nknots)

% knots
knots = linspace(-5,95,nknots)';
K = repmat(knots,1,length(d));
spacing = knots(2)-knots(1);

% d-matrix 
if(size(d,2)<size(d,1))
    d = d';
end    
D = repmat(d,nknots,1);

% distances between knots and points d
f = abs(D-K);
f(f>spacing) = spacing;
f = 1-(f/spacing);
