# Supplementary material for: Beyond co-localization: inferring spatial interactions between sub-cellular structures from microscopy images
Source: BMC Bioinformatics. 2010 Jul 7;11:372. doi: 10.1186/1471-2105-11-372 (PMC2919515; doi:10.1186/1471-2105-11-372)
Supplement: Additional file 1 — MATLAB source code. ZIP archive containing the MATLAB source code for potentials, likelihood functions, and statistical tests, as well as sample scripts and sample data at the time of writing. [file 1471-2105-11-372-S1.ZIP › Bundle/f_plummer.m]

% f_plummer: shape of the Plummer potential
%
% IN:   d:      (scaled) distance
%
% OUT:  f:      shape function sampled at d
%
% Jo Helmuth (jo.helmuth@inf.ethz.ch), MOSAIC Group, ETHZ
%

function f = f_plummer(d)

f = -1./sqrt(d.*d + 1);
f(d<=0) = -1;
