# Supplementary material for: Beyond co-localization: inferring spatial interactions between sub-cellular structures from microscopy images
Source: BMC Bioinformatics. 2010 Jul 7;11:372. doi: 10.1186/1471-2105-11-372 (PMC2919515; doi:10.1186/1471-2105-11-372)
Supplement: Additional file 1 — MATLAB source code. ZIP archive containing the MATLAB source code for potentials, likelihood functions, and statistical tests, as well as sample scripts and sample data at the time of writing. [file 1471-2105-11-372-S1.ZIP › Bundle/negloglik.m]

% negloglik: computes the negative log-likelihood of the NN-interaction
% Gibbs process
%
% IN:   q:      values of state density q
%       d:      distances at which q is specified
%       params: vector with parameters of potential
%       shape:  function handle to shape f of potential
%       D:      observed distances
%
% OUT:  nll:    value of negative log-likelihood
%
%
% Jo Helmuth (jo.helmuth@inf.ethz.ch), MOSAIC Group, ETHZ
%

function nll = negloglik(q,d,params,shape,D)

p = p_of_d(q,d,params,shape,D);

nll = -sum(log(p));
