# Supplementary material for: Beyond co-localization: inferring spatial interactions between sub-cellular structures from microscopy images
Source: BMC Bioinformatics. 2010 Jul 7;11:372. doi: 10.1186/1471-2105-11-372 (PMC2919515; doi:10.1186/1471-2105-11-372)
Supplement: Additional file 1 — MATLAB source code. ZIP archive containing the MATLAB source code for potentials, likelihood functions, and statistical tests, as well as sample scripts and sample data at the time of writing. [file 1471-2105-11-372-S1.ZIP › Bundle/NPTest.m]

% NPTEST: Non-parametric test of interaction based on nearest-neighbor
% distances
%
% IN:
%       q:  vector with values of q
%       d:  diostances for which values of q are given
%       D:  observed distances
% OUT: 
%       p:  p-value for D under H_0
%
% Jo Helmuth (jo.helmuth@inf.ethz.ch), MOSAIC Group, ETHZ
%

function p = NPTest(q,d,D)

M = 1000;
N_bins = 20;
N = length(D);

% generate CDF
dd = diff(d);
Q = cumsum(q(1:end-1).*dd);
dQ = d;
[Q,ind_unique,~] = unique(Q,'first');
ind_unique = sort(ind_unique);
dQ = dQ(ind_unique);

% design bins to cover the fulkll range of q(d)
r = linspace(min(d),max(d),N_bins+1);

% repeat M times: Distances and sufficient statistics under H_0
TM = zeros(2*M,length(r)-1);
for iM = 1:(2*M)
    
    % sample N distances from q(d) using the inversion method
    u = rand(N,1);
    d_s = interp1(Q,dQ,u);
    
    % compute T_k's and store
    T = histc(d_s,r);
    T = T(1:end-1);
    
    % store
    TM(iM,:) = T;
    
end
% the first half (TM1) is used to compute the statistics of the statistics
% under H_0. The second half (TM2) is used to compute a sample of the test 
% statistics U under H_0
TM1 = TM(1:M,:);
TM2 = TM(M+1:end,:);

% compute statistics of statistics under H_0
meanT = mean(TM1);
covT = cov(TM1);
invCovT = inv(covT);

% compute score
U = zeros(M+1,1);
for iM = 1:M
    
    % contrast
    dT = meanT-TM2(iM,:);
    % score
    U(iM) = dT*invCovT*dT';
    
end

% contrast and score of measurement
Tm = histc(D,r)';
Tm = Tm(1:end-1);
dTm = meanT-Tm;
Um = dTm*invCovT*dTm';

% rank measurement score in scores under H_0
U(end) = Um;
[~,ind] = sort(U,'descend');
ind2 = find(ind == M+1);
p = ind2/(M+1);
