# Supplementary material for: Beyond co-localization: inferring spatial interactions between sub-cellular structures from microscopy images
Source: BMC Bioinformatics. 2010 Jul 7;11:372. doi: 10.1186/1471-2105-11-372 (PMC2919515; doi:10.1186/1471-2105-11-372)
Supplement: Additional file 1 — MATLAB source code. ZIP archive containing the MATLAB source code for potentials, likelihood functions, and statistical tests, as well as sample scripts and sample data at the time of writing. [file 1471-2105-11-372-S1.ZIP › Bundle/p_of_d.m]

% p_of_d: computes the density of the NN-interaction Gibbs process
%
% IN:   q:      values of state density q
%       d:      distances at which q is specified
%       params: vector with parameters of potential; params(1): strength,
%               params(2): scale
%       shape:  function handle to shape f of potential
%       d_s:    distances at which p should be sampled
%
% OUT:  p_s:    value of distance density at d_s
%
% The function rescales the distances d with the scale parameter, however,
% for a step potential this makes not much sense. In this special case, the
% distances are shifted by the scale parameter. This means it is
% interpreted as the threshold of the step function.
%
% Jo Helmuth (jo.helmuth@inf.ethz.ch), MOSAIC Group, ETHZ
%

function p_s = p_of_d(q,d,params,shape,d_s)

% retrieve parameter values
epsilon = params(1);
sigma = params(2);

% STEP 0 (optional): constraints on parameters
% epsilon must be smaller than 10 in magnitude
if(abs(epsilon)>=10)
    %warning('Parameter d is too big. Changed it to 10');
    epsilon = 10*sign(epsilon);
end

% sigma must be positive
sigma = abs(sigma);

% sigma must not be too small
if(sigma<=0.001)
    %warning('Parameter sigma is too small. Changed it to 0.001');
    sigma = 0.001;
end


% STEP 1: compute Z, use trapezoidal rule
dd = diff(d);
if(strcmp(func2str(shape),'f_step'))
    % use sigma as the threshold
    g_of_r = exp(-epsilon*shape(d-sigma));
else
    % use sigma to rescale d
    g_of_r = exp(-epsilon*shape(d/sigma));
end
support = g_of_r.*q;
integrand = (support(1:end-1) + support(2:end))/2;
Z = sum(integrand.*dd);

% STEP 2: compute p(d)
p = 1/Z*g_of_r.*q;
if(~isempty(find(isnan(p))))
    disp('doh');
end

% STEP 3: sample p(d) at d_s
p_s = interp1(d,p,d_s,'linear');
