# Supplementary material for: Beyond co-localization: inferring spatial interactions between sub-cellular structures from microscopy images
Source: BMC Bioinformatics. 2010 Jul 7;11:372. doi: 10.1186/1471-2105-11-372 (PMC2919515; doi:10.1186/1471-2105-11-372)
Supplement: Additional file 1 — MATLAB source code. ZIP archive containing the MATLAB source code for potentials, likelihood functions, and statistical tests, as well as sample scripts and sample data at the time of writing. [file 1471-2105-11-372-S1.ZIP › Bundle/pooled_negloglik.m]

% pooled_negloglik: computes the negative log-likelihood of the
% NN-interaction Gibbs process for a set of data
%
% IN:   qCell:	values of state density q
%       dCell:	distances at which q is specified
%       params:	vector with parameters of potential
%       shape:	function ahndle to shape f of potential
%       DCell:	observed distances
%
% OUT:  nll:    value of negative log-likelihood
%
% Two versions are coded, selction between them is done through comments.
% The first allows the strength parameter to vary between cells. The second
% assumes a common potential for all cells with just one strength and scale
% parameter. Obviously, the first is very costly to estimate, since it
% involves nested fitting.
%
% Jo Helmuth (jo.helmuth@inf.ethz.ch), MOSAIC Group, ETHZ
%

function nll = pooled_negloglik(qCell,dCell,sigma,shape,DCell)

global cnt;

nCells = length(qCell);
nll = 0;
for i = 1:nCells

    q = qCell{i};
    d = dCell{i};
    D = DCell{i};
        
    epsilon_0 = 1;
    [~, nllt] = fminsearch(@(epsilon) negloglik(q,d,[epsilon sigma],shape,D),epsilon_0);        

    nll = nll + nllt;

end

cnt = cnt + 1;
figure(1);
subplot(2,1,1);
plot(cnt,nll,'b.');

subplot(2,1,2);
plot(cnt,sigma,'b.');


% function nll = pooled_negloglik(qCell,dCell,params,shape,DCell)
% 
% nCells = length(qCell);
% nll = 0;
% for i = 1:nCells
% 
%     q = qCell{i};
%     d = dCell{i};
%     D = DCell{i};
%     
%     nllt = negloglik(q,d,params,shape,D);
% 
%     nll = nll + nllt;
% end
