# Supplementary material for: Beyond co-localization: inferring spatial interactions between sub-cellular structures from microscopy images
Source: BMC Bioinformatics. 2010 Jul 7;11:372. doi: 10.1186/1471-2105-11-372 (PMC2919515; doi:10.1186/1471-2105-11-372)
Supplement: Additional file 1 — MATLAB source code. ZIP archive containing the MATLAB source code for potentials, likelihood functions, and statistical tests, as well as sample scripts and sample data at the time of writing. [file 1471-2105-11-372-S1.ZIP › Bundle/SingleCellFit.m]

%%
% Sample script for estimating parameters of a potential for a single cell
 
load('SampleDists_TS1.mat');

shape = @f_hermquist;
params_0 = [1 1];
params = fminsearch(@(params) negloglik(q,d,params,shape,D),params_0);

%%
% Sample script for making a hypothesis test
load('SampleDists_TS1.mat');
p = NPTest(q,d,D);
